# Supplementary material for: Causes of Sleep Disturbance in Early ASAS Spondyloarthritis: A Retrospective Long-Term Experience
Source: J Pers Med. 2025 Jan 17;15(1):31. doi: 10.3390/jpm15010031 (PMC11767170; doi:10.3390/jpm15010031)
Supplement: Supplementary file 1 [file jpm-15-00031-s001.zip]

Archive with 1 entries (1 files):
- jpm-3337738-supplementary.pdf
